# Supplementary material for: Aberrant HPO Axis Alterations and Autoimmune Abnormalities in PCOS Patients with DOR: A Retrospective Analysis
Source: J Clin Med. 2023 Aug 10;12(16):5212. doi: 10.3390/jcm12165212 (PMC10455465; doi:10.3390/jcm12165212)
Supplement: Supplementary file 1 [file jcm-12-05212-s001.zip]

Archive with 1 entries (1 files):
- jcm-2500075-supplementary.pdf
